# Supplementary material for: A varying T cell subtype explains apparent tobacco smoking induced single CpG hypomethylation in whole blood
Source: Clin Epigenetics. 2015 Aug 6;7(1):81. doi: 10.1186/s13148-015-0113-1 (PMC4526203; doi:10.1186/s13148-015-0113-1)
Supplement: Additional file 1: — A table listing “Comparison of gene expression ( n =159) in smokers (s) versus non-smokers (ns) of the Work Place Cohort. Differences in gene expression were estimated by t-test. Significant values after Bonferroni correction for multiple testing (p<0.00031) are held in bold”. [file 13148_2015_113_MOESM1_ESM.xlsx]

## Sheet: Tabelle1
Comparison of gene expression (n=159) in smokers (s) versus non-smokers (ns) of the Work Place Cohort. Differences in gene expression were estimated by t-test. Significant values after Bonferroni correction for multiple testing (p<0.00031) are held in bold.
Gene#	Gene name		S vs. NS p-value
GPR15	G protein-coupled receptor 15		<0,000001
CCR5	chemokine (C-C motif) receptor 5		3e-06
AHRR	aryl hydrocarbon receptor repressor		4.4e-05
CXCL7	chemokine (C-X-C motif) ligand 7		6.2e-05
FoxP3	forkhead box P3		0.00016
ALOX12	arachidonate 12-lipoxygenase		0.000203
CCL2	chemokine (C-C motif) ligand 2		0.000205
CCL5	chemokine (C-C motif) ligand 5		0.000437
GFI1	growth factor independent 1 transcription repressor		0.000456
IDO2	indoleamine 2,3-dioxygenase 2		0.000469
IL2RA	interleukin 2 receptor, alpha		0.000476
CXCR5	chemokine (C-X-C motif) receptor 5		0.000496
GPX1	Cellular glutathione peroxidase		0.000506
SERPINB2	serpin peptidase inhibitor, clade B (ovalbumin), member 2		0.000879
KLRG1	killer cell lectin-like receptor subfamily G, member 1		0.001755
CTLA4	cytotoxic T-lymphocyte-associated protein 4		0.001804
PRDX1	peroxiredoxin 1		0.002427
MYC	v-myc myelocytomatosis viral oncogene homolog (avian)		0.00243
TGFB1	transforming growth factor, beta 1 [		0.003915
CCR6	chemokine (C-C motif) receptor 6		0.004492
RORC	RAR-related orphan receptor C		0.005394
SDC4	syndecan 4		0.005537
EBI3	Epstein-Barr virus induced 3		0.005827
HMOX	heme oxygenase (decycling) 1		0.007149
MYLK	myosin light chain kinase		0.007249
NFKBIB	nuclear factor of kappa light polypeptide gene enhancer in B-cells inhibitor, beta		0.007714
IDO1	indoleamine 2,3-dioxygenase 1		0.009544
PARP	poly[ADP-ribose] synthetase 1		0.013428
LGALS3	lectin, galactoside-binding, soluble, 3		0.013526
TNF	tumor necrosis factor		0.013587
SOCS1	suppressor of cytokine signaling 1		0.01361
F2RL3	coagulation factor II (thrombin) receptor-like 3		0.014529
TXN	thioredoxin		0.014654
NQO1	NAD(P)H dehydrogenase, quinone 1		0.019714
JAG2	jagged 2		0.02188
NCF2	neutrophil cytosolic factor 2		0.022064
STAT6	signal transducer and activator of transcription 6		0.023707
ATF4	activating transcription factor 4 (tax-responsive enhancer element B67)		0.023933
CCR7	chemokine (C-C motif) receptor 7		0.02402
TXNRD1	thioredoxin reductase 1		0.025835
GADD45A	growth arrest and DNA-damage-inducible, alpha		0.026394
ABCB1	Multidrug resistance protein 1		0.027782
PTPRO	protein tyrosine phosphatase, receptor type, O		0.029084
CXCL5	chemokine (C-X-C motif) ligand 5		0.032575
PGK1	phosphoglycerate kinase		0.033085
IRF4	interferon regulatory factor 4		0.038367
CCR10	chemokine (C-C motif) receptor 10		0.039082
IL12B	interleukin 12B		0.048023
CXCR4	chemokine (C-X-C motif) receptor 4		0.050797
CCR2	chemokine (C-C motif) receptor 2		0.06171
MGMT	O-6-methylguanine-DNA methyltransferase		0.067733
LIM2	lens intrinsic membrane protein 2, 19kDa		0.070261
CYBB	cytochrome b-245, beta polypeptide		0.070388
IL8	interleukin 8		0.071332
HMGB1	high-mobility group box 1 [alarmin [to danger], proinfl.)		0.07619
SELPLG	selectin P ligand (CD162)		0.077505
TBX21	T-box 21		0.078486
TXN2	thioredoxin mitochondrial		0.081142
LRRC32	leucine rich repeat containing 32		0.084254
NCF1C	neutrophil cytosolic factor 1C pseudogene		0.086078
RAC1	ras-related C3 botulinum toxin substrate 1 (rho family, small GTP binding protein Rac1)		0.086987
SOD1	superoxide dismutase 1, soluble		0.093382
IL17F	interleukin 17F		0.093716
GUSB	glucuronidase,beta		0.097002
RAC2	ras-related C3 botulinum toxin substrate 2 (rho family, small GTP binding protein Rac2)		0.098859
IRAK1	interleukin-1 receptor-associated kinase 1		0.107576
GLRX3	glutaredoxin 3		0.110956
ITGAE	integrin, alpha E (antigen CD103, human mucosal lymphocyte antigen 1; alpha polypeptide)		0.112725
LAIR1	leukocyte-associated immunoglobulin-like receptor 1		0.116647
CLEC7A	C-type lectin domain family 7, member A		0.120626
SEPX1	selenoprotein X, 1		0.127829
ARNT	aryl hydrocarbon receptor nuclear translocator		0.137382
KIAA1324	KIAA1324		0.139774
ITGB7	integrin, beta 7		0.139979
CCL24	chemokine (C-C motif) ligand 24		0.15092
HSPA2	heat shock 70kDa protein 2		0.152032
IL23R	interleukin 23 receptor		0.152326
RHOB	ras homolog family member B		0.162641
SOD2	superoxide dismutase 2, mitochondrial		0.162809
GAPD	glyceraldehyde-3-phosphate dehydrogenase		0.203569
SOCS2	suppressor of cytokine signaling 2		0.207855
KLRB1	killer cell lectin-like receptor subfamily B, member 1, CD161		0.210378
IL17A	interleukin 17A		0.217039
CYP1B1	cytochrome P450, family 1, subfamily B, polypeptide 1		0.222543
IL13	interleukin 13		0.223219
NFE2L2	nuclear factor (erythroid-derived 2)-like 2 (NRF2)		0.236097
MAPK14	mitogen-activated protein kinase kinase kinase 14		0.24153
IL27	interleukin 27		0.249512
RUNX1	runt-related transcription factor 1		0.251328
HSPA1A	heat shock 70kDa protein 1		0.254901
FOS	FBJ murine osteosarcoma viral oncogene homolog		0.25864
CYP3A5	cytochrome P450, family 3, subfamily A, polypeptide 5		0.264089
MSRA	methionine sulfoxide reductase A		0.269926
NCF4	neutrophil cytosolic factor 4, 40kDa		0.271647
DNMT1	DNA (cytosine-5-)-methyltransferase 1		0.278162
JAG1	jagged 1		0.278226
STAT4	signal transducer and activator of transcription 4		0.291316
GADD45B	growth arrest and DNA-damage-inducible, beta		0.305352
IL4	interleukin 4		0.326509
NFKB2	nuclear factor of kappa light polypeptide gene enhancer in B-cells 2 (p49/p100)		0.326571
IL17RA	interleukin 17 receptor A		0.330213
SEPHS2	selenophosphate synthetase 2		0.331828
DLL1	delta-like 1 (Drosophila)		0.346272
IL1R1	interleukin 1 receptor, type I		0.354912
NLRP3	NLR family, pyrin domain containing 3		0.35964
NR1H2	nuclear receptor subfamily 1, group H, member 2		0.359749
STAT5A	signal transducer and activator of transcription 5A		0.372606
GATA3	GATA binding protein 3		0.380743
RELA	v-rel reticuloendotheliosis viral oncogene homolog A		0.394566
AHR	aryl hydrocarbon receptor		0.405151
PTGS2	prostaglandin-endoperoxide synthase 2		0.415268
CEBPB	CCAAT/enhancer binding protein (C/EBP), beta		0.423797
CYP2F1	cytochrome P450, family 2, subfamily F, polypeptide 1		0.424657
CXCL16	chemokine (C-X-C motif) ligand 16		0.432034
IL18RAP	interleukin 18 receptor accessory protein		0.432783
PBXIP1	pre-B-cell leukemia homeobox interacting protein 1		0.434673
IL9	interleukin 9		0.446502
DLL4	delta-like 4 (Drosophila)		0.448839
STAT1	signal transducer and activator of transcription 1, 91kDa		0.465177
ICOS	inducible T-cell co-stimulator		0.465211
PPIA	peptidylprolyl isomerase A (cyclophilin A)		0.471421
ALDH2	aldehyde dehydrogenase 2 family (mitochondrial)		0.482233
TXNL4	thioredoxin-like 4		0.48565
SEP15_	15 kDa selenoprotein		0.488785
AKR1C3	aldo-keto reductase family 1, member C3		0.49249
IL6	interleukin 6		0.510116
PGK1	phosphoglycerate kinase		0.511391
SOCS3	suppressor of cytokine signaling 3		0.512317
NOTCH2	Notch homolog 2 (Drosophila)		0.514967
CXCR1	chemokine (C-X-C motif) receptor 1		0.521786
IFNG	interferon gamma		0.54266
NOTCH1	Notch homolog 1, translocation-associated (Drosophila)		0.564595
NOTCH3	Notch homolog 3 (Drosophila)		0.565918
CAMTA1	calmodulin binding transcription activator 1		0.592816
STAT3	signal transducer and activator of transcription 3 (acute-phase response factor)		0.612155
IL10	interleukin 10		0.623263
ITGA4	integrin, alpha 4 (antigen CD49D, alpha 4 subunit of VLA-4 receptor) [		0.630266
CD1C	CD1c molecule		0.635723
RNASEN	drosha, ribonuclease type III		0.65122
HNF1A	HNF1 homeobox A		0.673207
JUN	jun proto-oncogene		0.687089
GSTP1	glutathion-S-transferase pi 1		0.708316
CXCR2	chemokine (C-X-C motif) receptor 2		0.709772
SULT1/SULT2*	sulfotransferase family, cytosolic, 1C, member 2		0.713383
IL18	interleukin 18		0.713924
NFKBIA	nuclear factor of kappa light polypeptide gene enhancer in B-cells inhibitor, alpha		0.715676
TLR6	toll-like receptor 6		0.723423
ADHFE1	alcohol dehydrogenase, iron containing, 1		0.729747
CCL20	chemokine (C-C motif) ligand 20		0.738601
PPIA	peptidylprolyl isomerase A		0.741829
LGALS1	lectin, galactoside-binding, soluble, 1		0.745501
MST1R	macrophage stimulating 1 receptor		0.747048
IL21	interleukin 21		0.748149
TNFRSF18	tumor necrosis factor receptor superfamily, member 18		0.748496
LGALS2	lectin, galactoside-binding, soluble, 2		0.792824
GAPD	glyceraldehyde-3-phosphate dehydrogenase		0.804818
BCL11B	B-cell CLL/lymphoma 11B (zinc finger protein)		0.808417
REL	v-rel reticuloendotheliosis viral oncogene homolog		0.810342
IL22	interleukin 22		0.833556
CCR9	chemokine (C-C motif) receptor 9		0.844772
GUSB	glucuronidase,beta		0.845422
CAT	catalase		0.869349
STAT5B	signal transducer and activator of transcription 5B		0.878037
GSTM1	glutathione S-transferase mu 1		0.880756
GLRX	glutaredoxin (thioltransferase)		0.894589
RELB	v-rel reticuloendotheliosis viral oncogene homolog B		0.907596
RUNX3	runt-related transcription factor 3		0.919384
CYP1A1	cytochrome P450, family 1, subfamily A, polypeptide 1		0.925131
HSP90AA1	heat shock protein 90kDa alpha (cytosolic), class A member 1		0.933644
NFATC2	nuclear factor of activated T-cells, cytoplasmic, calcineurin-dependent 2		0.949722
IL1B	interleukin 1, beta		0.965854
TIPARP	TCDD-inducible poly(ADP-ribose) polymerase		0.989213
#; Gene name according to HGNC (HUGO Gene Nomenclature Committee, www.genenames.org)
*; applied primer pair detects both SULT1 and SULT2 isoform
