# Supplementary material for: A varying T cell subtype explains apparent tobacco smoking induced single CpG hypomethylation in whole blood
Source: Clin Epigenetics. 2015 Aug 6;7(1):81. doi: 10.1186/s13148-015-0113-1 (PMC4526203; doi:10.1186/s13148-015-0113-1)
Supplement: Additional file 4: — A table listing “Primer sequences used for pyrosequencing”. [file 13148_2015_113_MOESM4_ESM.xlsx]

## Sheet: Tabelle1
Primer sequences for pyrosequencing.
Primer	CpG
	cg05575921 (within AHRR gene)
forward	gtggggattgtttatttttgagagg
reverse	biotin-aaccctaccaaaaccactc
sequencing	ggttttggttttgttttgta
	cg19859270 (within GPR15 gene)
forward	biotin-gttatttggttattgtgtggttagt
reverse	cctttttctctacacaatataacttatcat
sequencing	cacaatctatccttctaaattt
	cg03636183 (within F2RL3 gene)
forward	ttgggttgggtgtttattagg
reverse	biotin-aacaaccccaaaaccaacaaaaaatcaa
sequencing	gttggagttgtgggtg
